# Supplementary material for: Short-term and long-term epidemiological impacts of sustained vector control in various dengue endemic settings: A modelling study
Source: PLoS Comput Biol. 2022 Apr 1;18(4):e1009979. doi: 10.1371/journal.pcbi.1009979 (PMC8975162; doi:10.1371/journal.pcbi.1009979)
Supplement: S1 Code — (ZIP) [file pcbi.1009979.s011.zip]

Archive with 4 entries (4 files):
- S1_Code/ABM_HPC_Rev1.2.py
- S1_Code/Aquatic_Varying_temperature.pyx
- S1_Code/Post_simulation_Rev1.py
- S1_Code/setup.py
