# Supplementary material for: Short-term and long-term epidemiological impacts of sustained vector control in various dengue endemic settings: A modelling study
Source: PLoS Comput Biol. 2022 Apr 1;18(4):e1009979. doi: 10.1371/journal.pcbi.1009979 (PMC8975162; doi:10.1371/journal.pcbi.1009979)
Supplement: S1 Code — (ZIP) [file pcbi.1009979.s011.zip › S1_Code/ABM_HPC_Rev1.2.py]

import numpy as np
import pandas as pd
import math
import copy
import time
from scipy.sparse import coo_matrix
from scipy.sparse import csr_matrix
from scipy import linalg
from os import path
import sys

ubuntu = 1

if ubuntu:
    import Aquatic_Varying_temperature
    home_address = ""
else:
    home_address = "Simulation Code/"

my_iteration = int(sys.argv[1])
pars_read = pd.read_csv(home_address + "Copied data/" + "Parameters to read.csv")
pars_read = pars_read[pars_read['itr'] == my_iteration]
my_seed = pars_read['my_seed_read'].to_numpy()[0]
isburnin = pars_read['isburnin_read'].to_numpy()[0]

np.random.seed(my_seed)

############### (A) Set up helper matrices and function ###############

ngrids_sqrt = 20
ngrids = ngrids_sqrt * ngrids_sqrt
nbspg = 250 
nbs = nbspg * ngrids
nhmpg = 300
nhumans = nhmpg * ngrids
nhumans_begin = 100000

ncycle = 2730
tstep = 0.4
gncl = 4

Neigh = pd.DataFrame({'V1x': np.arange(ngrids_sqrt), 'key': 0}).merge(pd.DataFrame({'V1y': np.arange(ngrids_sqrt), 'key': 0}))
Neigh = Neigh.merge(pd.DataFrame({'V2x': np.arange(ngrids_sqrt), 'key': 0}).merge(pd.DataFrame({'V2y': np.arange(ngrids_sqrt), 'key': 0})))
Neigh = Neigh.drop(columns=['key'])
Neigh['V1c'] = Neigh['V1x'] * ngrids_sqrt + Neigh['V1y']
Neigh['V2c'] = Neigh['V2x'] * ngrids_sqrt + Neigh['V2y']
Neigh['non_zero'] = ((abs(Neigh['V1x'] - Neigh['V2x']) < 2) & (abs(Neigh['V1y'] - Neigh['V2y']) < 2)).astype(np.int32)
Neigh_mat = coo_matrix((Neigh['non_zero'], (Neigh['V1c'], Neigh['V2c'])), shape = (ngrids, ngrids)).toarray()

LayE = copy.deepcopy(Neigh)
LayE['non_zero'] = LayE['non_zero'] / LayE.groupby('V2c')['non_zero'].transform('sum')
LayE = LayE.query('non_zero != 0')
LayE = coo_matrix((LayE['non_zero'], (LayE['V1c'], LayE['V2c'])), shape=(ngrids, ngrids)).tocsr()

Site_to_Grid = np.zeros((ngrids, nbs))

for i in range(ngrids):
    Site_to_Grid[i][(i * nbspg):((i + 1) * nbspg)] = 1

Site_to_Grid = csr_matrix(Site_to_Grid)

Human_to_Grid = np.zeros((ngrids, nhumans))

for i in range(ngrids):
    Human_to_Grid[i][(i * nhmpg):((i + 1) * nhmpg)] = 1

Human_to_Grid = csr_matrix(Human_to_Grid)


############### (B) Set up input parameters ###############

nsero_plus1 = 5
prob_b = np.array([0, 1, 1, 1, 1]) * 0.5 
prob_c = 0.5
prob_as = np.array([0, 0.18, 0.41, 0.14, 0.14]) 
ade_sus = pars_read['ade_sus_read'].to_numpy()[0]
ade_inf = ade_sus 
iir = 1 / 6 
rcr = 1 / 5 
cplr = pars_read['cplr_read'].to_numpy()[0]
pi = pars_read['pi_read'].to_numpy()[0] 
omega = pars_read['omega_read'].to_numpy()[0]
ageing = pars_read['ageing_read'].to_numpy()[0]
hgn_sd = pars_read['hgn_sd_read'].to_numpy()[0]
Celsius_middle = 28
Celsius_halfrange = 3

ndem = np.array([31, 28, 31, 30, 31, 30, 31, 31, 30, 31, 30, 30]) 
ndem_c = ndem.cumsum()
alpha = pars_read['alpha_read'].to_numpy()[0] 
prm_mu = pars_read['prm_mu_read'].to_numpy()[0] 
prm_sd = pars_read['prm_sd_read'].to_numpy()[0] 
muF = 0.091

prob_E_to_I = 1 - math.exp(-iir * gncl)
prob_I_to_R_or_C = 1 - math.exp(-rcr * gncl)
prob_cpl = 1 - math.exp(-cplr * gncl) 

Bell = pd.read_csv(home_address + "Copied data/" + "elife_poa_e42496_Figure_5_source_data_1.csv")
Bell = Bell.iloc[:,1:].values

kappa = np.zeros((nsero_plus1,)).astype(np.float64) 
theta = np.zeros((nsero_plus1, nhumans)).astype(np.float64)

v_infprob_grid = np.zeros((nsero_plus1, ngrids))
v_infprobcond_grid = np.zeros((nsero_plus1, ngrids))

############### (C) Initialize humans ###############

# (C1) Create empty numpy arrays

Serohist_h = np.zeros((nsero_plus1, nhumans)).astype(np.int32)
Serocount_h = np.zeros((nhumans,)).astype(np.int32)
Seronow_h = np.zeros((nhumans,)).astype(np.int32)
Cpm_h = np.zeros((nhumans,)).astype(np.int32) # Compartments: 0 for S, 1 for E, 2 for I, 3 for C/R
Infections_h = np.zeros((nsero_plus1, nhumans)).astype(np.int32)

Infections_t = np.zeros((ncycle, nsero_plus1)).astype(np.int32)
Cases_t = np.zeros((ncycle, nsero_plus1)).astype(np.int32) # Cases_t[:, 0] denotes sum of all 4 serotypes
External_t = np.zeros((ncycle, nsero_plus1)).astype(np.int32) 

N_year = round(ncycle / (364 / gncl))
Infections_month = np.zeros((N_year, 12, nsero_plus1))
Cases_month = np.zeros((N_year, 12, nsero_plus1))
External_month = np.zeros((N_year, 12, nsero_plus1)) 
Suscept_month = np.zeros((N_year, 12, nsero_plus1)) 
PE9_year = np.zeros((N_year,))

# (C2) Stationary age structure for burn-in

LifeTable = pd.read_csv(home_address + "Copied data/" + 'UN Life Table.csv')
LifeTable = LifeTable.rename(columns = {'Number of "28 days" in the age interval':'n28','Surv_prob_per_28_days':'Surv28'})
LT_nrows = LifeTable.shape[0]

Table28 = np.concatenate(list(map(lambda x: np.ones((LifeTable['n28'][x],)) * LifeTable['Surv28'][x], np.arange(LT_nrows - 1))))
Table28 = np.concatenate([Table28, np.ones((LifeTable['n28'][LT_nrows - 1] * 3,)) * math.exp(-LifeTable['M(X)'][LT_nrows - 1] * 28 / 364)])
Table28 = np.exp(np.log(Table28).cumsum())
Table28 = np.concatenate([[1], Table28, [0]])

AgeTable = np.round(nhumans_begin * Table28 / Table28.sum()).astype(np.int32)
AgeTable.sum() - nhumans_begin == 1
AgeTable[-2] -= 1
AgeTable.sum() == nhumans_begin
AT_len = AgeTable.shape[0]

Death28_num = AgeTable[:-1] - AgeTable[1:]

Age_h = np.concatenate(list(map(lambda x: np.ones((AgeTable[x],)) * x, np.arange(AT_len)))).astype(np.int32)
Age_h = np.concatenate([Age_h, np.ones((nhumans - nhumans_begin,)) * (-1)]).astype(np.int32)
np.random.shuffle(Age_h) # Initial age in unit of 28 days
Age_idlist = [np.where(Age_h == i)[0] for i in np.arange(AT_len - 1)]

G_h = (Age_h == -1).astype(np.int32)
Age_h[np.where(G_h == 1)] = 0


# (C3) Changing age-specific mortality over time

mr_mfactor = pd.read_csv(home_address + "Copied data/" + 'mr_rate_mfactor.csv')['x'].to_numpy()
yearly_mort = (1 - (1 - LifeTable['Q(X)']) ** (1 / (LifeTable['Age_upper'] - LifeTable['Age_lower']))).to_numpy()[:-1]

def new_mort(my_year):
    
    my_mr_mfactor = mr_mfactor ** (ageing * my_year)
    tmp = yearly_mort * my_mr_mfactor[:-1]
    
    mort_28 = np.concatenate(list(map(lambda x: np.ones((LifeTable['Age_upper'][x] - LifeTable['Age_lower'][x],)) * tmp[x], np.arange(tmp.shape[0]))))
    mort_28 = np.concatenate([mort_28, np.ones((15,)) * (1 - math.exp(-LifeTable['M(X)'][LT_nrows - 1])) * my_mr_mfactor[-1], np.array([1])])
    mort_28 = 1 - (1 - mort_28) ** (28 / 364)
    
    return(mort_28)

mort_28_table = np.column_stack([new_mort(x) for x in np.arange(31)])


# (C4) Changing age-specific fertility over time

Fertility = np.array([8.3, 58.7, 136, 110.8, 44.3, 7.4, 0.1]) 
Fertility = np.concatenate([np.ones((5,)) * Fertility[x] for x in range(7)])
Fertility = Fertility / Fertility[0]

tmp = np.array([AgeTable[np.arange(x * (364 // 28), (x + 1) * (364 // 28))].sum() for x in range(15, 50)]) / 2
Fertility *= Death28_num.sum() * (364 / 28) / (tmp * Fertility).sum()

fr_mfactor = pd.read_csv(home_address + "Copied data/" + 'fr_rate_mfactor.csv')['x'].to_numpy()

def new_fert(my_year):
    
    my_fr_mfactor = fr_mfactor ** (ageing * my_year)
    my_fr_mfactor = np.concatenate([np.ones((5,)) * my_fr_mfactor[x] for x in range(7)])
    fert_28 = np.concatenate([np.zeros(15,), Fertility * my_fr_mfactor, np.zeros((51,))])
    fert_28 = 1 - (1 - fert_28) ** (28 / 364)
    
    return(fert_28)

fert_28_table = np.column_stack([new_fert(x) for x in np.arange(31)])


# (C5) Biting heterogeneity

bodysize_birth = 0.31 # Fixed for both sexes
adult_age = np.round(np.array([6809/28, 6030/28]))
b_mean = np.array([1.712391, 1.505055])
b_sd = np.array([0.1523652, 0.12436])

Sex_h = np.random.binomial(np.ones((nhumans,)).astype(np.int32), 0.5) # 1 for Female
bodysize_adult_h = b_mean[Sex_h] + b_sd[Sex_h] * np.random.normal(0, 1, nhumans)
bodysize_slope_h = (bodysize_adult_h - bodysize_birth) / adult_age[Sex_h]
Bodysize_h = bodysize_birth + np.minimum(Age_h, adult_age[Sex_h]) * bodysize_slope_h

if(hgn_sd == 0):
    Hgn_h = np.ones((nhumans,)) 
else:
    Hgn_h = np.random.gamma(1 / (hgn_sd ** 2), hgn_sd ** 2, nhumans) 


############### (D) Initialize mosquitoes ###############

E_bs = np.random.poisson(500, size = nbs)
L_bs = np.zeros((nbs,)).astype(np.int64)
P_bs = np.zeros((nbs,)).astype(np.int64)
F_bs = np.zeros((nbs,)).astype(np.int64)

Status_bs = np.ones((nbs,)).astype(np.int64) # 0 for removed, 1 for active

S_m = np.zeros((ngrids,)).astype(np.int64)
E_m = np.zeros((nsero_plus1, ngrids)).astype(np.int64)
I_m = np.zeros((nsero_plus1, ngrids)).astype(np.int64)
Fgrid_t = np.zeros((ncycle, ngrids)).astype(np.int64)

daily_temperature = list(map(lambda x: Celsius_halfrange * math.sin(2 * math.pi / 364 * (x - 91)) + (Celsius_middle + 273.15), np.arange(364)))
eirlist = list(map(lambda x: 6.65E-05 * (x-273.15) * (x-273.15 - 10.68) * math.sqrt(45.90 - (x-273.15)), daily_temperature))

def create_qvlist(eir, n_tstep):
    qv = linalg.expm(np.array([[-eir - muF, eir, muF, 0], [0, -muF, 0, muF], [0, 0, 0, 0], [0, 0, 0, 0]]) * tstep * n_tstep)[0,]
    return np.array([qv[0], qv[1], 1 - qv[0] - qv[1]])

q1vlist = np.vstack(list(map(lambda x: create_qvlist(x, 9), eirlist)))
q2vlist = np.vstack(list(map(lambda x: create_qvlist(x, 1), eirlist)))

def Schoofield(TT, RD_298, HA, HH, TThalf, R = 1.9872):
    return RD_298 * (TT / 298 * math.exp(HA / R * (1 / 298 - 1 / TT))) / (1 + math.exp(HH / R * (1 / TThalf - 1 / TT)))

def leave_c_prob(lambda1, lambda2): 
    return(1 - math.exp(-(lambda1 + lambda2) * tstep))

def c1_et_c2(lambda1, lambda2): 
    return(lambda1 / (lambda1 + lambda2))

def create_aquatic_pars(TT):
    muE = 0.011
    muL1 = 0.01 + 0.9725 * math.exp(-(TT - 278) / 2.7035) 
    muP = 0.01 + 0.9725 * math.exp(-(TT - 278) / 2.7035)
    
    el = Schoofield(TT, 0.24, 10798, 100000, 14184)
    lp = Schoofield(TT, 0.2088, 26018, 55990, 304.6)
    pa = Schoofield(TT, 0.384, 14931, -472379, 148)
    ef = 0.83
    
    pE_leave = leave_c_prob(el, muE)
    pE_leave_surv = c1_et_c2(el, muE)
        
    pP_leave = leave_c_prob(pa * ef * 0.5, pa * ef * 0.5 + pa * (1 - ef) + muP)
    pP_leave_surv = c1_et_c2(pa * ef * 0.5, pa * ef * 0.5 + pa * (1 - ef) + muP)
    
    return(np.array([pE_leave, pE_leave_surv, lp, muL1, pP_leave, pP_leave_surv]))

aquatic_pars = np.vstack(list(map(lambda x: create_aquatic_pars(x), daily_temperature)))


if(prm_sd * prm_mu == 0):
    phabitats_rm = prm_mu
else:
    nu = prm_mu * (1 - prm_mu) / (prm_sd ** 2) - 1 # nu = a + b
    
    if(nu <= 0):
        sys.exit(1)
    
    phabitats_rm = np.repeat(np.random.beta(prm_mu * nu, (1 - prm_mu) * nu, ngrids), nbspg)

Status_bs = np.random.binomial(np.ones((nbs,)).astype(np.int32), 1 - phabitats_rm)
naspg = Site_to_Grid.dot(Status_bs).astype(np.int32)
naspg[np.where(naspg == 0)] = 1 # Avoid division by zero

Aquatic_Varying_temperature.initialize_globals(LayE, Status_bs, Site_to_Grid, q1vlist, q2vlist, aquatic_pars, alpha, nbspg, naspg, gncl)

############### (E) Simulate human & mosquito infections ###############

my_initpath = home_address + "Model output/" + str(my_seed) + "_initialized"

if(isburnin == 1):
    if path.exists(my_initpath + ".npz"):
        sys.exit(1)
    my_gnc_start = round(-100 * (364 / gncl)) 
    my_gnc_end = 0
else:
    if not path.exists(my_initpath + ".npz"):
        sys.exit(1)
    if path.exists(home_address + "Model output/" + str(my_seed) + "_" + str(my_iteration) + ".npz"): 
        sys.exit(1)
    my_gnc_start = 0 
    my_gnc_end = ncycle
    
    mif = np.load(my_initpath + ".npz") 
   
    Serohist_h, Serocount_h, Seronow_h, Cpm_h, G_h = mif['arr_1'], mif['arr_2'], mif['arr_3'], mif['arr_4'], mif['arr_5']
    Age_h, Bodysize_h, bodysize_slope_h, bodysize_adult_h, Sex_h, Hgn_h = mif['arr_6'], mif['arr_7'], mif['arr_8'], mif['arr_9'], mif['arr_10'], mif['arr_11']
    E_bs, L_bs, P_bs, F_bs = mif['arr_12'], mif['arr_13'], mif['arr_14'], mif['arr_15']
    S_m, E_m, I_m = mif['arr_16'], mif['arr_17'], mif['arr_18']
    
start_time = time.time()

for my_gnc in range(my_gnc_start, my_gnc_end):
    
    # (E1) External challenge: Simulated separately from local infection
    
    delta = (Cpm_h == 0) * (1 - G_h) * (1 + (Serocount_h == 1) * ade_sus)
    
    if(my_gnc >= 0):    
        tmp = my_gnc * gncl / (364 / 4)
        tmp_floor = math.floor(tmp)
        kappa[1:] = Bell[tmp_floor] + (Bell[tmp_floor + 1] - Bell[tmp_floor]) * (tmp % 1)
    else:
        kappa[1:] = Bell.mean(axis = 0)
        
    challenge_h = np.random.binomial(np.ones((nhumans,)).astype(np.int32), pi * delta)
    challenge_index = np.where(challenge_h == 1)[0]
    challenge_sero = np.random.choice(np.arange(1, nsero_plus1), len(challenge_index), p = kappa[1:], replace = True)
    
    for i in range(len(challenge_index)): 
        
        if(Serohist_h[challenge_sero[i], challenge_index[i]] == 0):
            
            Infections_h[challenge_sero[i], challenge_index[i]] = 1
            Seronow_h[challenge_index[i]] = challenge_sero[i]
            Cpm_h[challenge_index[i]] = -1 # Temporary only
            
            if(my_gnc >= 0):
                External_t[my_gnc, challenge_sero[i]] += 1            
    
    # (E2) Vector to human transmission
         
    if(my_gnc % 7 == 0):
        
        Attr_h = Bodysize_h ** 1.541 * Hgn_h * (1 - G_h)
        Attr_h[np.where(Attr_h < 0)] = 0
        my_vc = Attr_h.reshape(ngrids, nhmpg)
        my_vc = my_vc / my_vc.sum(axis = 1)[:, np.newaxis]
        
        Attr_grid = Human_to_Grid.dot(Attr_h)
        tmp = Neigh_mat * Attr_grid
        tmp2 = (1 - Neigh_mat) * Attr_grid
        Bites = tmp / tmp.sum(axis = 1)[:, np.newaxis] * (1 - omega) + tmp2 / tmp2.sum(axis = 1)[:, np.newaxis] * omega
        
    for s in range(1, nsero_plus1):
        tmp = np.vstack(list(map(lambda x: np.random.multinomial(I_m[s][x], Bites[x,]), range(ngrids)))).sum(axis = 0).astype(np.int32)
        tmp = np.concatenate(list(map(lambda x: np.random.multinomial(tmp[x], my_vc[x,]), range(ngrids))))
        theta[s] = 1 - (1 - prob_b[s] * delta) ** tmp    
  
    s_permute = np.random.permutation(range(1, nsero_plus1))
    
    for s in s_permute:
        tmp = np.random.binomial((Cpm_h == 0) * (1 - G_h) * (1 - Serohist_h[s,:]), theta[s]) 
        Infections_h[s,:] += tmp
        Seronow_h[np.where(tmp == 1)] = s
        Cpm_h[np.where(tmp == 1)] = -1

    tmp = np.random.binomial((Cpm_h == 1) * 1, prob_E_to_I) 
    tmp2 = np.random.binomial((Cpm_h == 2) * 1, prob_I_to_R_or_C)
    tmp3 = np.random.binomial((Cpm_h == 3) * (Serocount_h < 4) * 1, prob_cpl)
    
    Serohist_h += Infections_h
    Serocount_h += (Cpm_h == -1) * 1
    Cpm_h[np.where(Cpm_h == -1)] = 1
    Cpm_h[np.where(tmp == 1)] = 2
    Cpm_h[np.where(tmp2 == 1)] = 3
    Cpm_h[np.where(tmp3 == 1)] = 0

    # (E3) Accounting
    
    year_ = (my_gnc * gncl) // 364
    month_ = ((my_gnc * gncl) % 364 < ndem_c).argmax() 
    
    if(my_gnc >= 0):
        
        Infections_t[my_gnc][1:] = Infections_h[1:,:].sum(axis = 1)
        Infections_t[my_gnc][0] = Infections_t[my_gnc][1:].sum()        
        Cases_t[my_gnc][1:] = np.array([np.random.binomial(tmp * (Seronow_h == s), prob_as[Serocount_h]).sum() for s in range(1, nsero_plus1)])        
        Cases_t[my_gnc][0] = Cases_t[my_gnc][1:].sum()
        External_t[my_gnc][0] = External_t[my_gnc][1:].sum() 
        Fgrid_t[my_gnc] = S_m + E_m.sum(axis = 0) + I_m.sum(axis = 0)
        
        tmp = ndem_c[month_] - (my_gnc * gncl) % 364
        
        if(tmp >= gncl):
            Infections_month[year_, month_, :] += Infections_t[my_gnc, :]
            Cases_month[year_, month_, :] += Cases_t[my_gnc, :]
            External_month[year_, month_, :] += External_t[my_gnc, :] 
        else:
            Infections_month[year_, month_, :] += Infections_t[my_gnc, :] * (tmp / gncl)
            Infections_month[year_, month_ + 1, :] += Infections_t[my_gnc, :] * (1 - tmp / gncl)
            
            Cases_month[year_, month_, :] += Cases_t[my_gnc, :] * (tmp / gncl)
            Cases_month[year_, month_ + 1, :] += Cases_t[my_gnc, :] * (1 - tmp / gncl)
            
            External_month[year_, month_, :] += External_t[my_gnc, :] * (tmp / gncl) 
            External_month[year_, month_ + 1, :] += External_t[my_gnc, :] * (1 - tmp / gncl) 
            
        if(tmp <= gncl): 
            Suscept_month[year_, month_, :] = np.array([(((Serocount_h == i) * (Cpm_h == 0) * 1)[np.where(G_h == 0)]).mean() for i in range(nsero_plus1)])
        
        if((my_gnc * gncl) % 364 == 0):
            PE9_year[year_] = ((Serocount_h > 0)[np.where(Age_h // (364 // 28) == 9)] * 1).mean()
                         
    Infections_h *= 0 
    
    # (E4) Human to vector transmission & vector ecology
    
    big_mtx = np.vstack(list(map(lambda x: np.random.multinomial(S_m[x], Bites[x,]), range(ngrids)))).astype(np.int32)
    
    for s in np.arange(1, nsero_plus1):
        
        v_infprob_grid[s] = Human_to_Grid.dot((Cpm_h == 2) * (Seronow_h == s) * (Serocount_h != 2) * my_vc.flatten()) * prob_c + \
            Human_to_Grid.dot((Cpm_h == 2) * (Seronow_h == s) * (Serocount_h == 2) * my_vc.flatten()) * prob_c * (1 + ade_inf)
        
        v_infprobcond_grid[s] = v_infprob_grid[s] / (1 - v_infprob_grid[:s].sum(axis = 0))
        
        tmp = np.random.binomial(big_mtx, v_infprobcond_grid[s])
        big_mtx -= tmp
        E_m[s] += tmp.sum(axis = 1)
    
    S_m = big_mtx.sum(axis = 1)    
    
    E_bs, L_bs, P_bs, F_bs, S_m, E_m, I_m = Aquatic_Varying_temperature.update_bs_1gnc(my_gnc, E_bs, L_bs, P_bs, F_bs, S_m, E_m, I_m)
           
    # (E5) Human birth, ageing, and death
    
    if((my_gnc + 1) % 7 == 0):
        
        Age_h += (1 - G_h)
        
        if(my_gnc < 0):
            Death28_idlist = [np.random.choice(Age_idlist[x], Death28_num[x], replace = False) for x in np.arange(AT_len - 1)]
            Age_idlist = [np.sort(np.concatenate(Death28_idlist))] + [np.setdiff1d(Age_idlist[x], Death28_idlist[x]) for x in np.arange(AT_len - 1)][:-1]   
            Birth = Age_idlist[0]
            Age_h[Birth] = 0
            
            Unchange_h = np.ones((nhumans,)).astype(np.int32)
            Unchange_h[Birth] = 0
        else:
            Birth = np.random.binomial(1, fert_28_table[Age_h // (364 // 28), (my_gnc * gncl) // 364] * Sex_h * (1 - G_h)).sum()
            Birth = min(Birth, G_h.sum())
            Birth = np.random.choice(np.where(G_h == 1)[0], Birth, replace = False)
            
            Death_h = np.random.binomial(1, mort_28_table[Age_h // (364 // 28), (my_gnc * gncl) // 364]) * (1 - G_h)
            Unchange_h = 1 - Death_h
            
            G_h[Birth] = 0
            G_h += Death_h
            Age_h[np.where(G_h == 1)[0]] = 0
        
        
        Bodysize_h += bodysize_slope_h * (Age_h <= adult_age[Sex_h])
        Bodysize_h[Birth] = bodysize_birth
        
        Sex_h[Birth] = np.random.binomial(np.ones((len(Birth),)).astype(np.int32), 0.5)
        bodysize_adult_h[Birth] = b_mean[Sex_h[Birth]] + b_sd[Sex_h[Birth]] * np.random.normal(0, 1, len(Birth))
        bodysize_slope_h = (bodysize_adult_h - bodysize_birth) / adult_age[Sex_h]
        
        if(hgn_sd != 0):
            Hgn_h[Birth] = np.random.gamma(1 / (hgn_sd ** 2), hgn_sd ** 2, len(Birth))
   
        Serohist_h *= Unchange_h
        Serocount_h *= Unchange_h
        Seronow_h *= Unchange_h
        Cpm_h *= Unchange_h 
        
    # (E6) Double check: To save time, no need to check during every cycle...

    if(my_gnc % 200 == 0): 
    
        tmp = Serohist_h.sum(axis = 0) - Serocount_h
        tmp2 = Cpm_h[np.where(Seronow_h == 0)]
        
        if((np.unique(tmp) == np.array([0])).all() == False or (np.unique(tmp2) == np.array([0])).all() == False):
            print('Error1: my_iteration = ' + str(my_iteration) + '; my_gnc = ' + str(my_gnc))
        
        if(my_gnc < 0):
            
            tmp = np.array([Age_idlist[x].shape[0] for x in np.arange(AT_len - 1)]) - AgeTable[:-1]
            
            if((np.unique(tmp) == np.array([0])).all() == False):
                print('Error2: my_iteration = ' + str(my_iteration) + '; my_gnc = ' + str(my_gnc))
            
            tmp = np.array(list(map(lambda x: np.array_equal(Age_idlist[x], np.sort(np.arange(nhumans)[(Age_h == x) & (G_h == 0)])), range(AT_len - 1))))
            
            if((np.unique(tmp) == np.array([True])).all() == False):
                print('Error3: my_iteration = ' + str(my_iteration) + '; my_gnc = ' + str(my_gnc))

print("--- %s seconds ---" % (time.time() - start_time))

if(isburnin == 1):
    np.savez(my_initpath, my_iteration, Serohist_h, Serocount_h, Seronow_h, Cpm_h, G_h, \
             Age_h, Bodysize_h, bodysize_slope_h, bodysize_adult_h, Sex_h, Hgn_h, \
             E_bs, L_bs, P_bs, F_bs, S_m, E_m, I_m)
    PE9_save = ((Serocount_h > 0)[np.where(Age_h // (364 // 28) == 9)] * 1).mean()
    Fgrid_save = (S_m.sum() + E_m.sum() + I_m.sum()) / ngrids
    np.savez(home_address + "Model output/" + str(my_seed) + "_quicksave_" + str(my_iteration), pars_read.to_numpy()[0], PE9_save, Fgrid_save)
    
else:
    Age_median = np.median(Age_h[np.where(G_h == 0)])
    
    if(int(sys.argv[2]) == 1):
        np.savez(home_address + "Model output/" + str(my_seed) + "_" + str(my_iteration), pars_read.to_numpy()[0], \
                 Infections_month, Cases_month, External_month, PE9_year, Suscept_month, Fgrid_t.mean(axis = 1), G_h.sum(), Age_median)
    else:
        np.savez(home_address + "Model output/" + str(my_seed) + "_" + str(my_iteration), pars_read.to_numpy()[0], \
                 Infections_month[:,:,0], External_month[:,:,0], PE9_year, Suscept_month, Fgrid_t.mean(), G_h.sum(), Age_median) 
