# Supplementary material for: Short-term and long-term epidemiological impacts of sustained vector control in various dengue endemic settings: A modelling study
Source: PLoS Comput Biol. 2022 Apr 1;18(4):e1009979. doi: 10.1371/journal.pcbi.1009979 (PMC8975162; doi:10.1371/journal.pcbi.1009979)
Supplement: S1 Code — (ZIP) [file pcbi.1009979.s011.zip › S1_Code/Aquatic_Varying_temperature.pyx]

import math
import numpy as np
cimport numpy as np
from scipy.sparse import coo_matrix
from scipy.sparse import csr_matrix
cimport cython
import warnings
warnings.filterwarnings('error')

@cython.boundscheck(False) # turn off bounds-checking for entire function
@cython.wraparound(False)  # turn off negative index wrapping for entire function

############### (A) Initialize parameters ###############

def initialize_globals(my_LayE, my_Status_bs, my_Site_to_Grid, my_q1vlist, my_q2vlist, my_aquatic_pars, my_alpha, my_nbspg, my_naspg, my_gncl):
    
    global LayE
    global Status_bs
    global Site_to_Grid
    global q1vlist
    global q2vlist
    global aquatic_pars
    global alpha
    global nbspg
    global naspg
    global gncl
    
    LayE = my_LayE
    Status_bs = my_Status_bs
    Site_to_Grid = my_Site_to_Grid
    q1vlist = my_q1vlist
    q2vlist = my_q2vlist
    aquatic_pars = my_aquatic_pars
    alpha = my_alpha
    nbspg = my_nbspg
    naspg = my_naspg
    gncl = my_gncl

cdef int neggs = 63
cdef double muF = 0.091 
cdef double tstep = 0.4


cdef double leave_c_prob(double lambda1, double lambda2): 
    return(1 - math.exp(-(lambda1 + lambda2) * tstep))

cdef double c1_et_c2(double lambda1, double lambda2): 
    return(lambda1 / (lambda1 + lambda2))

cdef double pF_surv1 = math.exp(-muF * tstep * 9) 
cdef double pF_surv2 = math.exp(-muF * tstep)


############### (B) Update aquatic habitats ###############

def update_bs_1gnc(int my_gnc, \
                   np.ndarray[long, ndim = 1] nE, np.ndarray[long, ndim = 1] nL, \
                   np.ndarray[long, ndim = 1] nP, np.ndarray[long, ndim = 1] nF, \
                   np.ndarray[long, ndim = 1] nS_m, np.ndarray[long, ndim = 2] nE_m, np.ndarray[long, ndim = 2] nI_m):
    
    cdef np.ndarray[long, ndim = 2] tmp
    cdef np.ndarray[long, ndim = 1] nFgrid
    cdef np.ndarray[long, ndim = 1] neweggs
    cdef int my_i = my_gnc * gncl % 364
    
    cdef np.ndarray[double, ndim = 1] q1v = q1vlist[my_i]
    cdef np.ndarray[double, ndim = 1] q2v = q2vlist[my_i]
    cdef np.ndarray[double, ndim = 1] my_row = aquatic_pars[my_i]
        
    cdef double pE_leave = my_row[0]
    cdef double pE_leave_surv = my_row[1]
    cdef double lp = my_row[2]
    cdef double muL1 = my_row[3]
    cdef double pP_leave = my_row[4]
    cdef double pP_leave_surv = my_row[5]
       
    # Main simulation
    nS_m = np.random.binomial(nS_m, pF_surv1)
    tmp = np.random.binomial(nE_m, q1v[1] + q1v[2])
    nE_m = nE_m - tmp
    nI_m = np.random.binomial(nI_m, pF_surv1) + np.random.binomial(tmp, q1v[1] / (q1v[1] + q1v[2]))
    
    nFgrid = nS_m + nE_m.sum(axis = 0) + nI_m.sum(axis = 0)
    
    if my_gnc < 0:
        neweggs = ((np.random.poisson(LayE.dot(nFgrid) * neggs) / nbspg).repeat(nbspg)).astype(np.int64)
        nE = nE + neweggs
    else:
        neweggs = ((np.random.poisson(LayE.dot(nFgrid) * neggs) / naspg).repeat(nbspg)).astype(np.int64)
        nE = (nE + neweggs) * Status_bs
        
    nS_m = np.random.binomial(nS_m, pF_surv2) + Site_to_Grid.dot(np.random.binomial(nF, pF_surv2)).astype(np.int32)
    tmp = np.random.binomial(nE_m, q2v[1] + q2v[2])
    nE_m = nE_m - tmp
    nI_m = np.random.binomial(nI_m, pF_surv2) + np.random.binomial(tmp, q2v[1] / (q2v[1] + q2v[2]))
     
    nF = nF * 0
    
    cdef double tt
    cdef np.ndarray[long, ndim = 1] tmp1
    cdef np.ndarray[long, ndim = 1] tmp2
    cdef np.ndarray[long, ndim = 1] tmp3
    cdef np.ndarray[long, ndim = 1] tmp4
    cdef np.ndarray[long, ndim = 1] tmp5
    cdef np.ndarray[long, ndim = 1] tmp6
    cdef np.ndarray[long, ndim = 1] tmp7
    
    for tt in range(int(gncl / tstep)):
        
        tmp1 = np.random.binomial(nE, pE_leave)
        tmp2 = np.random.binomial(tmp1, pE_leave_surv)
        tmp3 = np.random.binomial(nL, np.vectorize(leave_c_prob)(lp, muL1 + alpha * nL))
        tmp4 = np.random.binomial(tmp3, np.vectorize(c1_et_c2)(lp, muL1 + alpha * nL))
        tmp5 = np.random.binomial(nP, pP_leave)
        tmp6 = np.random.binomial(tmp5, pP_leave_surv)
        tmp7 = np.random.binomial(nF, pF_surv2)
        
        nE = nE - tmp1
        nL = nL + tmp2 - tmp3
        nP = nP + tmp4 - tmp5
        nF = tmp6 + tmp7
    
    if my_gnc < 0:
        return((nE, nL, nP, nF, nS_m, nE_m, nI_m))
    else:
        return((nE * Status_bs, nL * Status_bs, nP * Status_bs, nF * Status_bs, nS_m, nE_m, nI_m))
