# Supplementary material for: Short-term and long-term epidemiological impacts of sustained vector control in various dengue endemic settings: A modelling study
Source: PLoS Comput Biol. 2022 Apr 1;18(4):e1009979. doi: 10.1371/journal.pcbi.1009979 (PMC8975162; doi:10.1371/journal.pcbi.1009979)
Supplement: S1 Code — (ZIP) [file pcbi.1009979.s011.zip › S1_Code/Post_simulation_Rev1.py]

import numpy as np
import pandas as pd

# (A) Combine individual npz files to a single npz file

out_data_addr1 = 'D:/ABM_3012/3012_Simulation_Output/'
out_data_addr2 = 'Simulation Code/Model output/'
in_data_addr = 'Simulation_ABM_Rev1/Copied data/'

hpc_pars_read = pd.read_csv(in_data_addr + "Parameters to read.csv")
hpc_pars_read_s = hpc_pars_read.iloc[:1000,:]

ni = 1001
nj = 11

Infections_ps = np.zeros((ni,nj,30,12))
External_ps = np.zeros((ni,nj,30,12))
PE9_ps = np.zeros((ni,nj,30))
Susceptible_ps = np.zeros((ni,nj,30,12,5))
Fgridm_ps = np.zeros((ni,nj))
Gs_ps = np.zeros((ni,nj))
Age_median_ps = np.zeros((ni,nj))

for i in range(1,ni):
    for j in range(1,nj):
        
        tmp = np.load(out_data_addr1 + str(i) + '_' + str(1000 + (i - 1) * 10 + j) + '.npz')
        
        Infections_ps[i,j] = tmp['arr_1']
        External_ps[i,j] = tmp['arr_2']
        PE9_ps[i,j] = tmp['arr_3']
        Susceptible_ps[i,j] = tmp['arr_4']
        Fgridm_ps[i,j] = tmp['arr_5']
        Gs_ps[i,j] = tmp['arr_6']
        Age_median_ps[i,j] = tmp['arr_7']
        
    if(i % 20 == 0):
        print(i)

# np.savez("D:/ABM_3012/3012_aggregate", Infections_ps, External_ps, PE9_ps, Susceptible_ps, Fgridm_ps, Gs_ps, Age_median_ps)

my_npz_3012 = np.load("D:/ABM_3012/3012_aggregate.npz")
Infections_ps, External_ps, PE9_ps, Susceptible_ps = my_npz_3012['arr_0'], my_npz_3012['arr_1'], my_npz_3012['arr_2'], my_npz_3012['arr_3']
Fgridm_ps, Gs_ps, Age_median_ps = my_npz_3012['arr_4'], my_npz_3012['arr_5'], my_npz_3012['arr_6']
Autochthonous_ps = Infections_ps - External_ps

# (B) Construct dataset for final analyses

def moving_average(x, w):
    return np.convolve(x, np.ones(w), 'valid') / w

w_len = 60

ma_dt = np.zeros((ni, nj, 360 - w_len + 1))
exceedtime = np.zeros((ni,nj))
uncensored = np.ones((ni,nj))
eff_whole = np.zeros((ni,nj))
eff_stage = np.zeros((ni,nj, 360 // w_len))

tmp = hpc_pars_read.shape[0]
hpc_pars_read['PE9'] = np.zeros((tmp,))
hpc_pars_read['Age_median'] = np.zeros((tmp,))
hpc_pars_read['exceedtime'] = np.zeros((tmp,))
hpc_pars_read['uncensored'] = np.ones((tmp,))
hpc_pars_read['eff_whole'] = np.zeros((tmp,))
hpc_pars_read['eff_stage_0'] = np.zeros((tmp,))
hpc_pars_read['eff_stage_1'] = np.zeros((tmp,))
hpc_pars_read['eff_stage_2'] = np.zeros((tmp,))
hpc_pars_read['eff_stage_3'] = np.zeros((tmp,))
hpc_pars_read['eff_stage_4'] = np.zeros((tmp,))
hpc_pars_read['eff_stage_5'] = np.zeros((tmp,))


for i in range(1,ni):
    for j in range(1,nj):
        
        ma_dt[i,j,:] = moving_average(np.concatenate(Autochthonous_ps[i,j]), w_len)
        tmp = 1 - ma_dt[i,j,:] / ma_dt[i,1,:]
        
        if(j == 1):
            exceedtime[i,j] = -1 # Control group
            uncensored[i,j] = -1
        else:
            exceedtime[i,j] = np.argmax(tmp <= 0)
            
            if(tmp.min() > 0):
                exceedtime[i,j] = len(tmp)
                uncensored[i,j] = 0
        
        eff_whole[i,j] = 1 - Autochthonous_ps[i,j].sum() / Autochthonous_ps[i,1].sum()
        
        for k in range(eff_stage.shape[2]):
            eff_stage[i,j,k] = tmp[k * w_len]
        
        loc = 1000 + (i - 1) * 10 + j - 1
        
        hpc_pars_read.loc[loc, 'PE9'] = PE9_ps[i,j,0]
        hpc_pars_read.loc[loc, 'Age_median'] = Age_median_ps[i,j]
        hpc_pars_read.loc[loc, 'exceedtime'] = exceedtime[i,j]
        hpc_pars_read.loc[loc, 'uncensored'] = uncensored[i,j]
        hpc_pars_read.loc[loc, 'eff_whole'] = eff_whole[i,j]
        hpc_pars_read.loc[loc, 'eff_stage_0'] = eff_stage[i,j,0]
        hpc_pars_read.loc[loc, 'eff_stage_1'] = eff_stage[i,j,1]
        hpc_pars_read.loc[loc, 'eff_stage_2'] = eff_stage[i,j,2]
        hpc_pars_read.loc[loc, 'eff_stage_3'] = eff_stage[i,j,3]
        hpc_pars_read.loc[loc, 'eff_stage_4'] = eff_stage[i,j,4]
        hpc_pars_read.loc[loc, 'eff_stage_5'] = eff_stage[i,j,5]
    
    if(i % 100 == 0):
        print(i)

dt = hpc_pars_read[hpc_pars_read['prm_mu_read'] > 0]
# dt.to_csv(out_data_addr2 + '30_12.csv', index = False)


# (C) XGBoost fitting

import xgboost as xgb
from sklearn.model_selection import train_test_split
import shap

dt = pd.read_csv(out_data_addr2 + '30_12.csv')

response_var_list = ['exceedtime', 'eff_whole', 'eff_stage_0', 'eff_stage_1', 'eff_stage_2', 'eff_stage_3', 'eff_stage_4', 'eff_stage_5']
X = dt.iloc[:,np.array([2,3,4,5,7,9,10,12,13])].values
    
def my_xgb(response_var_index):
       
    y = dt[response_var_list[response_var_index]].values
    
    X_train, X_test, y_train, y_test = train_test_split(X, y, test_size = .1, random_state = 42)
    
    dtrain = xgb.DMatrix(X_train, label = y_train)
    dtest = xgb.DMatrix(X_test, label = y_test)
    dfull = xgb.DMatrix(X, label = y)
    
    params = {'max_depth':6, 'min_child_weight': 1, 'eta':.3, 'subsample': 1, 'colsample_bytree': 1,\
              'objective':'reg:squarederror', 'eval_metric': 'mae'}
    num_boost_round = 999
    
    # max_depth, min_child_weight
    
    gridsearch_params = [(max_depth, min_child_weight) for max_depth in range(3,9) for min_child_weight in range(4,9)]
    
    min_mae, best_params = float("Inf"), None
    
    for max_depth, min_child_weight in gridsearch_params:
        
        params['max_depth'], params['min_child_weight'] = max_depth, min_child_weight
        
        cv_results = xgb.cv(params, dtrain, num_boost_round = num_boost_round, seed = 42, nfold = 5, \
                            metrics = {'mae'}, early_stopping_rounds = 10)
        
        mean_mae = cv_results['test-mae-mean'].min()
       
        if mean_mae < min_mae:
            min_mae = mean_mae
            best_params = (max_depth, min_child_weight)
    
    params['max_depth'], params['min_child_weight'] = best_params[0], best_params[1]
    
    
    # subsample, colsample_bytree
    
    gridsearch_params = [(subsample, colsample) for subsample in [i/10 for i in range(7,11)] for colsample in [i/10 for i in range(7,11)]]
    
    min_mae, best_params = float("Inf"), None
    
    for subsample, colsample in gridsearch_params:
        
        params['subsample'], params['colsample_bytree'] = subsample, colsample
        
        cv_results = xgb.cv(params, dtrain, num_boost_round = num_boost_round, seed = 42, nfold = 5, \
                            metrics = {'mae'}, early_stopping_rounds = 10)
        
        mean_mae = cv_results['test-mae-mean'].min()
       
        if mean_mae < min_mae:
            min_mae = mean_mae
            best_params = (subsample, colsample)
    
    params['subsample'], params['colsample_bytree'] = best_params[0], best_params[1]
    
    # eta
    min_mae, best_params = float("Inf"), None
    
    for eta in [.3, .2, .1, .05, .01, .005]:
        params['eta'] = eta
    
        cv_results = xgb.cv(params, dtrain, num_boost_round = num_boost_round, seed = 42, nfold = 5, \
                            metrics = {'mae'}, early_stopping_rounds = 10)
    
        mean_mae = cv_results['test-mae-mean'].min()
        
        if mean_mae < min_mae:
            min_mae = mean_mae
            best_params = eta
    
    params['eta'] = best_params
    
    model = xgb.train(params, dtrain, num_boost_round = num_boost_round, evals = [(dtest, "Test")], early_stopping_rounds = 10, verbose_eval= 100)
    
    final_model = xgb.train(params, dfull, num_boost_round = model.best_iteration + 1, evals = [(dfull, "Test")], verbose_eval = 100)
    shap_values = shap.TreeExplainer(final_model).shap_values(X)
    
    return((params, final_model, shap_values))

my_xgb_list = [[] for _ in range(len(response_var_list))]

for i in range(len(response_var_list)):
    
    my_xgb_list[i] = my_xgb(i)
    
    print('Finished: ' + response_var_list[i])

uncensored_p = (dt.groupby('prm_mu_read')['uncensored'].mean()).to_numpy()

# np.savez(out_data_addr2 + 'shap_3012',
#          my_xgb_list[0][2], my_xgb_list[1][2], my_xgb_list[2][2], my_xgb_list[3][2],
#          my_xgb_list[4][2], my_xgb_list[5][2], my_xgb_list[6][2], my_xgb_list[7][2], uncensored_p)
