# Supplementary material for: Short-term and long-term epidemiological impacts of sustained vector control in various dengue endemic settings: A modelling study
Source: PLoS Comput Biol. 2022 Apr 1;18(4):e1009979. doi: 10.1371/journal.pcbi.1009979 (PMC8975162; doi:10.1371/journal.pcbi.1009979)
Supplement: S1 Code — (ZIP) [file pcbi.1009979.s011.zip › S1_Code/setup.py]

from setuptools import setup
from Cython.Build import cythonize
import numpy as np

setup(
    ext_modules=cythonize("Aquatic_Varying_temperature.pyx"),
    include_dirs=[np.get_include()]
) 
